# Supplementary material for: Modeling Carbon Balance and Sugar Content of Vitis vinifera under Two Different Trellis Systems
Source: Plants (Basel). 2021 Aug 15;10(8):1675. doi: 10.3390/plants10081675 (PMC8402180; doi:10.3390/plants10081675)
Supplement: Supplementary file 1 [file plants-10-01675-s001.zip]

Archive with 1 entries (1 files):
- plants-1326266-supplementary.pdf
